# Supplementary material for: Effect of Methyl Jasmonate Elicitation on Triterpene Production and Evaluation of Cytotoxic Activity of Mycelial Culture Extracts of Ganoderma applanatum (Pers.) Pat
Source: Plants (Basel). 2023 Jan 8;12(2):294. doi: 10.3390/plants12020294 (PMC9867392; doi:10.3390/plants12020294)
Supplement: Supplementary file 1 [file plants-12-00294-s001.zip]

Archive with 3 entries (3 files):
- Tabele S1.pdf
- Tabele S2.pdf
- Tabele S3.pdf
